# Supplementary material for: Potential prognostic markers of retained placenta in dairy cows identified by plasma metabolomics coupled with clinical laboratory indicators
Source: Vet Q. 2022 Nov 13;42(1):199–212. doi: 10.1080/01652176.2022.2145619 (PMC9668283; doi:10.1080/01652176.2022.2145619)
Supplement: Supplemental Material [file TVEQ_A_2145619_SM6591.zip]

Archive with 3 entries (2 files):
- supplyment materials/
- supplyment materials/Figure S1.pdf
- supplyment materials/supplyment materials.pdf
